# Supplementary material for: The effect of severe intensity bouts on muscle oxygen saturation responses in trained cyclists
Source: Front Sports Act Living. 2023 Feb 23;5:1086227. doi: 10.3389/fspor.2023.1086227 (PMC9995910; doi:10.3389/fspor.2023.1086227)
Supplement: Supplementary file 1 [file Table1.xlsx]

## Sheet: Sheet1
	MEAN POWER (W)				AVG WORK HR (BPM)				CADENCE (RPM)
Subject	Bout 1	Bout 2	Bout 3	Bout 4	Bout 1	Bout 2	Bout 3	Bout 4	Bout 1	Bout 2	Bout 3	Bout 4
1.1	351	348	347	353
2.1	351	355	348	345
3.1	368	364	351	332
4.1	374	380	370	366
6.1	374	369	372	374
8.1	399	399	403	404
11.1	255	265	272	274
12.1	255	262	265	262	153	158	160	162	88	89	89	89
13.1	216	217	208	203	158	173	150	174	95	95	94	92
14.1	250	249	246	193	165.7	176	182.1	175.7	89.8	90.3	90	91
15.1	189	189	193	196	170.1	178.4	174.8	176.5	70.4	71.5	71.6	72.2
16.1	242	231	229	233	163.2	166.5	167.1	161.767	85.9	93	93.2	95.45
17.1	178	184	166	169	166.8	178.4	177	179.6	94.1	97.6	92.7	93.4
18.1	235	238	242	233	150.2	159.1	162.6	165	91	91	91	91
MEAN	288.4	289.3	286.6	281.2	161	169.9	167.7	170.6	87.708	89.6234	88.7645	89.146
SD	77	76.1	76.7	79.2	7.5	8.8	11.1	7.6	8.2833	8.49125	7.76741	7.75854
1.2	321	337	333	332
2.2	350	356	358	363
3.2	367	363	352	350
4.2	364	364	372	373
6.2	367	368	369	372
8.2	395	402	405
11.2	277	271	277	283
12.2	264	257	259	259	151	156	157	160	88	88	88	88
13.2	219	209	216	216	158.1	163.1	138.4		95.1	94.7	94.1	94.7
14.2	236	243	242	191		171.2	175.1		88	89	89.1	89
15.2	191	195	192	204	158.5	170.7	173.6	177.3	71.8	72	71.5	72.5
16.2	224	230	231	233	168.6	175	175.1	176.7	92.5	93.7	93.1	93.5
17.2	170	172	171	164	167.1	175.1	176.3	176.6	91.8	93.1	92.2	90.1
18.2	231	229	230	230	155.4	158.8	162.6	165.8	91	91	91	91
MEAN	284	285.4	286.2	274.6	159.7	167.1	165.4	171.3	88.3751	88.7937	88.3629	88.3924
SD	75.1	76.6	76.5	75.1	6.9	7.9	14	7.9	7.69996	7.79939	7.77398	7.40186
